# Supplementary material for: The Reactions of Alkenes with Phenyl-N-triflylimino-λ3-iodane: Solvent and Oxidant Impact
Source: Int J Mol Sci. 2023 Nov 3;24(21):15947. doi: 10.3390/ijms242115947 (PMC10650846; doi:10.3390/ijms242115947)
Supplement: Supplementary file 1 [file ijms-24-15947-s001.zip]

Archive with 1 entries (1 files):
- ijms-2675362-supplementary.pdf
